# Supplementary material for: Halogen Interactions in Halogenated Oxindoles: Crystallographic and Computational Investigations of Intermolecular Interactions
Source: Molecules. 2021 Sep 9;26(18):5487. doi: 10.3390/molecules26185487 (PMC8464904; doi:10.3390/molecules26185487)
Supplement: Supplementary file 1 [file molecules-26-05487-s001.zip]

Archive with 1 entries (1 files):
- molecules-1370634-supplementary.pdf
